# Supplementary material for: In Situ Lipid Interactions of an Anticancer Metal Complex
Source: Inorg Chem. 2026 Mar 13;65(12):6367–72. doi: 10.1021/acs.inorgchem.6c00104 (PMC13040523; doi:10.1021/acs.inorgchem.6c00104)
Supplement: Supplementary file 2 [file ic6c00104_si_002.pdb]

TITLE       Required
REMARK   1 File created by GaussView 6.0.16
HETATM    1 Rh           0       7.789  -0.986  -0.408                      Rh
HETATM    2 Cl           0       7.027  -0.879  -2.775                      Cl
HETATM    3  N           0       6.301  -2.374   0.027                       N
HETATM    4  C           0       6.313  -3.713  -0.236                       C
HETATM    5  H           0       7.185  -4.099  -0.759                       H
HETATM    6  C           0       5.233  -4.555   0.137                       C
HETATM    7  C           0       4.110  -3.987   0.806                       C
HETATM    8  H           0       3.255  -4.602   1.090                       H
HETATM    9  C           0       4.091  -2.595   1.075                       C
HETATM   10  H           0       3.238  -2.124   1.564                       H
HETATM   11  C           0       5.198  -1.810   0.649                       C
HETATM   12  C           0       9.568  -2.188   0.322                       C
HETATM   13  C           0       9.215  -1.122   1.277                       C
HETATM   14  C           0       9.472   0.169   0.620                       C
HETATM   15  C           0       8.858  -1.317   2.737                       C
HETATM   16  H           0       8.289  -2.246   2.887                       H
HETATM   17  H           0       8.255  -0.477   3.112                       H
HETATM   18  H           0       9.777  -1.378   3.346                       H
HETATM   19  C           0       9.602  -3.667   0.645                       C
HETATM   20  H           0       8.783  -3.956   1.318                       H
HETATM   21  H           0      10.552  -3.896   1.161                       H
HETATM   22  C           0       6.970   2.280  -0.789                       C
HETATM   23  C           0       6.948   3.675  -0.890                       C
HETATM   24  H           0       7.532   4.150  -1.674                       H
HETATM   25  C           0       6.148   4.473   0.025                       C
HETATM   26  C           0       5.368   3.772   1.037                       C
HETATM   27  H           0       4.774   4.329   1.758                       H
HETATM   28  C           0       5.378   2.375   1.112                       C
HETATM   29  H           0       4.799   1.865   1.881                       H
HETATM   30  C           0       6.185   1.603   0.205                       C
HETATM   31  C           0       9.909  -1.565  -0.936                       C
HETATM   32  C           0       9.839  -0.092  -0.755                       C
HETATM   33  C           0      10.224   0.912  -1.823                       C
HETATM   34  H           0      11.305   0.837  -2.032                       H
HETATM   35  H           0       9.684   0.708  -2.760                       H
HETATM   36  H           0      10.009   1.943  -1.510                       H
HETATM   37  C           0      10.343  -2.249  -2.213                       C
HETATM   38  H           0      11.443  -2.194  -2.308                       H
HETATM   39  H           0      10.049  -3.308  -2.225                       H
HETATM   40  H           0       9.898  -1.755  -3.089                       H
HETATM   41  H           0       9.555  -4.287  -0.261                       H
HETATM   42  N           0       5.146  -0.409   0.775                       N
HETATM   43  N           0       6.198   0.200   0.224                       N
HETATM   44  H           0       7.542   1.690  -1.502                       H
HETATM   45  C           0       9.386   1.512   1.312                       C
HETATM   46  H           0       5.278  -5.617  -0.097                       H
HETATM   47  N           0       6.131   5.848  -0.057                       N
HETATM   48  C           0       5.285   6.651   0.867                       C
HETATM   49  H           0       5.597   6.505   1.915                       H
HETATM   50  H           0       5.388   7.714   0.618                       H
HETATM   51  H           0       4.223   6.371   0.771                       H
HETATM   52  C           0       6.958   6.551  -1.076                       C
HETATM   53  H           0       6.648   6.270  -2.097                       H
HETATM   54  H           0       6.830   7.633  -0.959                       H
HETATM   55  H           0       8.026   6.309  -0.950                       H
HETATM   56  P           0       0.416  -3.123   0.958                       P
HETATM   57  O           0       0.705  -2.522  -0.678                       O
HETATM   58  O           0      -1.672   0.052   1.022                       O
HETATM   59  O           0      -4.760  -1.148   2.714                       O
HETATM   60  O           0      -1.338  -2.915   1.039                       O
HETATM   61  O           0      -0.869   1.663  -0.333                       O
HETATM   62  O           0      -5.860   0.478   3.944                       O
HETATM   63  O           0       1.117  -2.135   2.038                       O
HETATM   64  O           0       0.738  -4.700   0.876                       O
HETATM   65  N           0       2.410   0.694  -1.849                       N
HETATM   66  C           0       2.094  -0.796  -1.582                       C
HETATM   67  C           0      -7.390   4.342  -0.547                       C
HETATM   68  C           0      -7.999   5.695  -0.083                       C
HETATM   69  C           0     -10.892  -3.724   0.758                       C
HETATM   70  C           0     -11.661  -3.753  -0.593                       C
HETATM   71  C           0      -5.914   4.156  -0.094                       C
HETATM   72  C           0      -9.477   5.878  -0.528                       C
HETATM   73  C           0      -9.701  -2.723   0.755                       C
HETATM   74  C           0     -12.851  -4.753  -0.590                       C
HETATM   75  C           0      -5.315   2.798  -0.557                       C
HETATM   76  C           0     -10.088   7.231  -0.064                       C
HETATM   77  C           0      -8.936  -2.696   2.108                       C
HETATM   78  C           0       1.364   1.324  -2.777                       C
HETATM   79  C           0       2.468   1.475  -0.526                       C
HETATM   80  C           0     -13.623  -4.782  -1.940                       C
HETATM   81  C           0       0.726  -1.060  -0.907                       C
HETATM   82  C           0      -3.849   2.608  -0.079                       C
HETATM   83  C           0      -7.749  -1.695   2.092                       C
HETATM   84  C           0     -11.568   7.410  -0.508                       C
HETATM   85  C           0     -14.812  -5.784  -1.936                       C
HETATM   86  C           0      -3.271   1.234  -0.569                       C
HETATM   87  C           0      -6.988  -1.686   3.463                       C
HETATM   88  C           0     -12.182   8.763  -0.045                       C
HETATM   89  C           0     -15.586  -5.815  -3.286                       C
HETATM   90  C           0      -2.713  -0.921   1.478                       C
HETATM   91  C           0      -1.878   0.999   0.018                       C
HETATM   92  C           0      -3.623  -0.213   2.506                       C
HETATM   93  C           0      -1.949  -2.097   2.105                       C
HETATM   94  C           0      -5.853  -0.673   3.438                       C
HETATM   95  C           0     -13.662   8.925  -0.498                       C
HETATM   96  C           0     -16.772  -6.822  -3.264                       C
HETATM   97  H           0       2.139  -1.312  -2.551                       H
HETATM   98  H           0       2.895  -1.177  -0.937                       H
HETATM   99  H           0      -8.002   3.509  -0.147                       H
HETATM  100  H           0      -7.446   4.275  -1.651                       H
HETATM  101  H           0      -7.939   5.764   1.022                       H
HETATM  102  H           0      -7.389   6.528  -0.486                       H
HETATM  103  H           0     -10.515  -4.740   0.986                       H
HETATM  104  H           0     -11.593  -3.455   1.573                       H
HETATM  105  H           0     -10.960  -4.021  -1.408                       H
HETATM  106  H           0     -12.038  -2.736  -0.821                       H
HETATM  107  H           0      -5.860   4.223   1.010                       H
HETATM  108  H           0      -5.299   4.985  -0.495                       H
HETATM  109  H           0     -10.086   5.044  -0.125                       H
HETATM  110  H           0      -9.538   5.809  -1.633                       H
HETATM  111  H           0      -8.999  -2.993  -0.058                       H
HETATM  112  H           0     -10.078  -1.707   0.526                       H
HETATM  113  H           0     -12.474  -5.770  -0.363                       H
HETATM  114  H           0     -13.552  -4.485   0.225                       H
HETATM  115  H           0      -5.938   1.971  -0.165                       H
HETATM  116  H           0      -5.353   2.734  -1.661                       H
HETATM  117  H           0     -10.027   7.300   1.040                       H
HETATM  118  H           0      -9.481   8.064  -0.469                       H
HETATM  119  H           0      -8.557  -3.711   2.337                       H
HETATM  120  H           0      -9.637  -2.424   2.921                       H
HETATM  121  H           0       1.289   0.715  -3.686                       H
HETATM  122  H           0       1.697   2.339  -3.028                       H
HETATM  123  H           0       0.403   1.371  -2.255                       H
HETATM  124  H           0       2.865   2.476  -0.737                       H
HETATM  125  H           0       3.137   0.940   0.158                       H
HETATM  126  H           0       1.457   1.554  -0.114                       H
HETATM  127  H           0     -12.922  -5.050  -2.756                       H
HETATM  128  H           0     -14.001  -3.766  -2.168                       H
HETATM  129  H           0      -0.117  -0.817  -1.569                       H
HETATM  130  H           0       0.615  -0.517   0.041                       H
HETATM  131  H           0      -3.813   2.665   1.024                       H
HETATM  132  H           0      -3.211   3.422  -0.464                       H
HETATM  133  H           0      -7.042  -1.964   1.288                       H
HETATM  134  H           0      -8.125  -0.678   1.876                       H
HETATM  135  H           0     -12.176   6.577  -0.104                       H
HETATM  136  H           0     -11.630   7.340  -1.613                       H
HETATM  137  H           0     -14.435  -6.801  -1.709                       H
HETATM  138  H           0     -15.514  -5.517  -1.120                       H
HETATM  139  H           0      -3.162   1.259  -1.664                       H
HETATM  140  H           0      -3.968   0.424  -0.318                       H
HETATM  141  H           0      -7.675  -1.411   4.277                       H
HETATM  142  H           0      -6.574  -2.688   3.658                       H
HETATM  143  H           0     -11.575   9.596  -0.451                       H
HETATM  144  H           0     -12.120   8.832   1.058                       H
HETATM  145  H           0     -15.964  -4.799  -3.513                       H
HETATM  146  H           0     -14.886  -6.083  -4.101                       H
HETATM  147  H           0      -3.300  -1.274   0.619                       H
HETATM  148  H           0      -3.110  -0.038   3.464                       H
HETATM  149  H           0      -4.009   0.741   2.124                       H
HETATM  150  H           0      -1.182  -1.721   2.800                       H
HETATM  151  C           0       3.787   0.760  -2.527                       C
HETATM  152  H           0       4.046   1.813  -2.694                       H
HETATM  153  H           0       4.532   0.287  -1.881                       H
HETATM  154  H           0       3.737   0.225  -3.483                       H
HETATM  155  H           0     -14.288   8.113  -0.083                       H
HETATM  156  H           0     -14.087   9.889  -0.163                       H
HETATM  157  H           0     -13.740   8.881  -1.600                       H
HETATM  158  H           0     -17.495  -6.556  -2.470                       H
HETATM  159  H           0     -17.313  -6.836  -4.227                       H
HETATM  160  H           0     -16.410  -7.847  -3.060                       H
HETATM  161  H           0      -2.668  -2.738   2.639                       H
HETATM  162  H           0      10.264   1.623   1.973                       H
HETATM  163  H           0       9.383   2.345   0.599                       H
HETATM  164  H           0       8.486   1.589   1.939                       H
END
CONECT    3    4   11
CONECT    4    3    5    6
CONECT    5    4
CONECT    6    4    7   46
CONECT    7    6    8    9
CONECT    8    7
CONECT    9    7   10   11
CONECT   10    9
CONECT   11    3    9   42
CONECT   12   13   19   31
CONECT   13   12   14   15
CONECT   14   13   32   45
CONECT   15   13   16   17   18
CONECT   16   15
CONECT   17   15
CONECT   18   15
CONECT   19   12   20   21   41
CONECT   20   19
CONECT   21   19
CONECT   22   23   30   44
CONECT   23   22   24   25
CONECT   24   23
CONECT   25   23   26   47
CONECT   26   25   27   28
CONECT   27   26
CONECT   28   26   29   30
CONECT   29   28
CONECT   30   22   28   43
CONECT   31   12   32   37
CONECT   32   14   31   33
CONECT   33   32   34   35   36
CONECT   34   33
CONECT   35   33
CONECT   36   33
CONECT   37   31   38   39   40
CONECT   38   37
CONECT   39   37
CONECT   40   37
CONECT   41   19
CONECT   42   11   43
CONECT   43   42   30
CONECT   44   22
CONECT   45   14  162  163  164
CONECT   46    6
CONECT   47   25   48   52
CONECT   48   47   49   50   51
CONECT   49   48
CONECT   50   48
CONECT   51   48
CONECT   52   47   53   54   55
CONECT   53   52
CONECT   54   52
CONECT   55   52
CONECT   56   57   60   63   64
CONECT   57   56   81
CONECT   58   90   91
CONECT   59   92   94
CONECT   60   56   93
CONECT   61   91
CONECT   62   94
CONECT   63   56
CONECT   64   56
CONECT   65   66   78   79  151
CONECT   66   65   81   97   98
CONECT   67   68   71   99  100
CONECT   68   67   72  101  102
CONECT   69   70   73  103  104
CONECT   70   69   74  105  106
CONECT   71   67   75  107  108
CONECT   72   68   76  109  110
CONECT   73   69   77  111  112
CONECT   74   70   80  113  114
CONECT   75   71   82  115  116
CONECT   76   72   84  117  118
CONECT   77   73   83  119  120
CONECT   78   65  121  122  123
CONECT   79   65  124  125  126
CONECT   80   74   85  127  128
CONECT   81   66   57  129  130
CONECT   82   75   86  131  132
CONECT   83   77   87  133  134
CONECT   84   76   88  135  136
CONECT   85   80   89  137  138
CONECT   86   82   91  139  140
CONECT   87   83   94  141  142
CONECT   88   84   95  143  144
CONECT   89   85   96  145  146
CONECT   90   58   92   93  147
CONECT   91   86   58   61
CONECT   92   59   90  148  149
CONECT   93   90   60  150  161
CONECT   94   59   62   87
CONECT   95   88  155  156  157
CONECT   96   89  158  159  160
CONECT   97   66
CONECT   98   66
CONECT   99   67
CONECT  100   67
CONECT  101   68
CONECT  102   68
CONECT  103   69
CONECT  104   69
CONECT  105   70
CONECT  106   70
CONECT  107   71
CONECT  108   71
CONECT  109   72
CONECT  110   72
CONECT  111   73
CONECT  112   73
CONECT  113   74
CONECT  114   74
CONECT  115   75
CONECT  116   75
CONECT  117   76
CONECT  118   76
CONECT  119   77
CONECT  120   77
CONECT  121   78
CONECT  122   78
CONECT  123   78
CONECT  124   79
CONECT  125   79
CONECT  126   79
CONECT  127   80
CONECT  128   80
CONECT  129   81
CONECT  130   81
CONECT  131   82
CONECT  132   82
CONECT  133   83
CONECT  134   83
CONECT  135   84
CONECT  136   84
CONECT  137   85
CONECT  138   85
CONECT  139   86
CONECT  140   86
CONECT  141   87
CONECT  142   87
CONECT  143   88
CONECT  144   88
CONECT  145   89
CONECT  146   89
CONECT  147   90
CONECT  148   92
CONECT  149   92
CONECT  150   93
CONECT  151   65  152  153  154
CONECT  152  151
CONECT  153  151
CONECT  154  151
CONECT  155   95
CONECT  156   95
CONECT  157   95
CONECT  158   96
CONECT  159   96
CONECT  160   96
CONECT  161   93
CONECT  162   45
CONECT  163   45
CONECT  164   45
