# Supplementary material for: In Situ Lipid Interactions of an Anticancer Metal Complex
Source: Inorg Chem. 2026 Mar 13;65(12):6367–72. doi: 10.1021/acs.inorgchem.6c00104 (PMC13040523; doi:10.1021/acs.inorgchem.6c00104)
Supplement: Supplementary file 3 [file ic6c00104_si_003.pdb]

TITLE      other wrap of fat
REMARK   1 File created by GaussView 6.0.16
HETATM    1 Rh           0      -2.553   0.445   1.687                      Rh
HETATM    2 Cl           0      -1.172  -1.511   2.314                      Cl
HETATM    3  N           0      -3.729   0.206   3.392                       N
HETATM    4  C           0      -3.438   0.610   4.662                       C
HETATM    5  H           0      -2.458   1.054   4.820                       H
HETATM    6  C           0      -4.363   0.449   5.726                       C
HETATM    7  C           0      -5.627  -0.155   5.458                       C
HETATM    8  H           0      -6.358  -0.283   6.257                       H
HETATM    9  C           0      -5.920  -0.602   4.147                       C
HETATM   10  H           0      -6.859  -1.093   3.895                       H
HETATM   11  C           0      -4.939  -0.417   3.131                       C
HETATM   12  C           0      -2.498   1.833  -0.122                       C
HETATM   13  C           0      -1.163   1.335   0.149                       C
HETATM   14  C           0      -0.764   1.819   1.493                       C
HETATM   15  C           0      -0.243   0.595  -0.799                       C
HETATM   16  H           0      -0.784   0.200  -1.669                       H
HETATM   17  H           0       0.251  -0.241  -0.283                       H
HETATM   18  H           0       0.540   1.276  -1.174                       H
HETATM   19  C           0      -3.286   1.693  -1.406                       C
HETATM   20  H           0      -2.851   0.942  -2.076                       H
HETATM   21  H           0      -3.284   2.665  -1.929                       H
HETATM   22  C           0      -3.004  -1.602  -0.967                       C
HETATM   23  C           0      -3.044  -2.154  -2.250                       C
HETATM   24  H           0      -2.107  -2.375  -2.754                       H
HETATM   25  C           0      -4.312  -2.448  -2.893                       C
HETATM   26  C           0      -5.532  -2.154  -2.156                       C
HETATM   27  H           0      -6.505  -2.344  -2.604                       H
HETATM   28  C           0      -5.481  -1.621  -0.865                       C
HETATM   29  H           0      -6.401  -1.406  -0.323                       H
HETATM   30  C           0      -4.215  -1.319  -0.254                       C
HETATM   31  C           0      -2.976   2.533   1.077                       C
HETATM   32  C           0      -1.862   2.580   2.041                       C
HETATM   33  C           0      -1.865   3.359   3.338                       C
HETATM   34  H           0      -1.595   4.408   3.120                       H
HETATM   35  H           0      -2.859   3.367   3.809                       H
HETATM   36  H           0      -1.131   2.967   4.056                       H
HETATM   37  C           0      -4.299   3.256   1.231                       C
HETATM   38  H           0      -4.166   4.334   1.035                       H
HETATM   39  H           0      -5.049   2.870   0.526                       H
HETATM   40  H           0      -4.694   3.147   2.252                       H
HETATM   41  H           0      -4.333   1.420  -1.213                       H
HETATM   42  N           0      -5.166  -0.927   1.841                       N
HETATM   43  N           0      -4.118  -0.773   1.035                       N
HETATM   44  H           0      -2.050  -1.440  -0.472                       H
HETATM   45  H           0      -4.097   0.790   6.725                       H
HETATM   46  N           0      -4.358  -2.999  -4.155                       N
HETATM   47  C           0      -5.663  -3.337  -4.784                       C
HETATM   48  H           0      -6.280  -2.434  -4.925                       H
HETATM   49  H           0      -5.482  -3.791  -5.766                       H
HETATM   50  H           0      -6.223  -4.058  -4.165                       H
HETATM   51  C           0      -3.100  -3.281  -4.896                       C
HETATM   52  H           0      -2.481  -4.019  -4.357                       H
HETATM   53  H           0      -3.346  -3.689  -5.884                       H
HETATM   54  H           0      -2.510  -2.360  -5.036                       H
HETATM   55  P           0       9.384  -1.163  -0.968                       P
HETATM   56  O           0       9.816   0.271  -0.013                       O
HETATM   57  O           0       5.714   0.660  -0.367                       O
HETATM   58  O           0       4.096  -1.059  -3.238                       O
HETATM   59  O           0       7.982  -0.488  -1.821                       O
HETATM   60  O           0       5.814   2.468   0.971                       O
HETATM   61  O           0       2.958  -1.970  -4.968                       O
HETATM   62  O           0       8.868  -2.345   0.018                       O
HETATM   63  O           0      10.590  -1.340  -2.016                       O
HETATM   64  N           0       7.896   0.168   3.326                       N
HETATM   65  C           0       9.023  -0.034   2.284                       C
HETATM   66  C           0      -0.148   4.600  -2.067                       C
HETATM   67  C           0      -1.467   5.150  -1.457                       C
HETATM   68  C           0      -0.530  -4.978   0.576                       C
HETATM   69  C           0      -1.921  -5.133  -0.110                       C
HETATM   70  C           0       0.925   4.266  -0.994                       C
HETATM   71  C           0      -2.561   5.415  -2.530                       C
HETATM   72  C           0       0.648  -4.819  -0.432                       C
HETATM   73  C           0      -3.102  -4.844   0.858                       C
HETATM   74  C           0       2.251   3.742  -1.615                       C
HETATM   75  C           0      -3.936   5.799  -1.914                       C
HETATM   76  C           0       0.632  -3.432  -1.140                       C
HETATM   77  C           0       8.322  -0.548   4.615                       C
HETATM   78  C           0       7.682   1.659   3.620                       C
HETATM   79  C           0       6.582  -0.452   2.828                       C
HETATM   80  C           0      -4.493  -5.007   0.184                       C
HETATM   81  C           0       8.825   0.768   0.969                       C
HETATM   82  C           0       3.195   3.118  -0.549                       C
HETATM   83  C           0       1.837  -3.229  -2.098                       C
HETATM   84  C           0      -5.030   6.065  -2.986                       C
HETATM   85  C           0      -5.657  -4.523   1.092                       C
HETATM   86  C           0       4.616   2.819  -1.143                       C
HETATM   87  C           0       1.731  -1.849  -2.837                       C
HETATM   88  C           0      -6.413   6.412  -2.364                       C
HETATM   89  C           0      -7.054  -4.658   0.425                       C
HETATM   90  C           0       5.605  -0.005  -1.700                       C
HETATM   91  C           0       5.432   2.011  -0.134                       C
HETATM   92  C           0       4.168  -0.554  -1.843                       C
HETATM   93  C           0       6.656  -1.124  -1.701                       C
HETATM   94  C           0       2.926  -1.629  -3.762                       C
HETATM   95  C           0      -7.500   6.669  -3.447                       C
HETATM   96  C           0      -8.182  -4.043   1.303                       C
HETATM   97  H           0       9.962   0.263   2.772                       H
HETATM   98  H           0       9.048  -1.108   2.053                       H
HETATM   99  H           0      -0.372   3.683  -2.648                       H
HETATM  100  H           0       0.263   5.338  -2.784                       H
HETATM  101  H           0      -1.849   4.426  -0.713                       H
HETATM  102  H           0      -1.259   6.085  -0.902                       H
HETATM  103  H           0      -0.349  -5.855   1.226                       H
HETATM  104  H           0      -0.552  -4.091   1.234                       H
HETATM  105  H           0      -2.016  -6.154  -0.531                       H
HETATM  106  H           0      -2.001  -4.435  -0.963                       H
HETATM  107  H           0       0.512   3.510  -0.301                       H
HETATM  108  H           0       1.137   5.164  -0.382                       H
HETATM  109  H           0      -2.684   4.513  -3.161                       H
HETATM  110  H           0      -2.221   6.223  -3.207                       H
HETATM  111  H           0       1.611  -4.934   0.102                       H
HETATM  112  H           0       0.605  -5.622  -1.192                       H
HETATM  113  H           0      -3.036  -5.511   1.741                       H
HETATM  114  H           0      -3.000  -3.808   1.234                       H
HETATM  115  H           0       2.027   2.982  -2.388                       H
HETATM  116  H           0       2.767   4.574  -2.129                       H
HETATM  117  H           0      -4.277   4.982  -1.248                       H
HETATM  118  H           0      -3.817   6.697  -1.276                       H
HETATM  119  H           0       0.633  -2.637  -0.371                       H
HETATM  120  H           0      -0.304  -3.319  -1.716                       H
HETATM  121  H           0       9.235  -0.075   4.998                       H
HETATM  122  H           0       8.511  -1.604   4.385                       H
HETATM  123  H           0       7.514  -0.461   5.351                       H
HETATM  124  H           0       8.648   2.104   3.889                       H
HETATM  125  H           0       6.979   1.747   4.458                       H
HETATM  126  H           0       7.258   2.139   2.732                       H
HETATM  127  H           0       5.834  -0.353   3.625                       H
HETATM  128  H           0       6.761  -1.510   2.603                       H
HETATM  129  H           0       6.244   0.077   1.931                       H
HETATM  130  H           0      -4.651  -6.068  -0.094                       H
HETATM  131  H           0      -4.509  -4.427  -0.758                       H
HETATM  132  H           0       9.060   1.832   1.101                       H
HETATM  133  H           0       7.809   0.670   0.564                       H
HETATM  134  H           0       2.746   2.182  -0.167                       H
HETATM  135  H           0       3.307   3.798   0.313                       H
HETATM  136  H           0       2.779  -3.289  -1.524                       H
HETATM  137  H           0       1.861  -4.037  -2.850                       H
HETATM  138  H           0      -5.134   5.169  -3.631                       H
HETATM  139  H           0      -4.706   6.894  -3.645                       H
HETATM  140  H           0      -5.648  -5.093   2.043                       H
HETATM  141  H           0      -5.488  -3.464   1.361                       H
HETATM  142  H           0       5.144   3.770  -1.316                       H
HETATM  143  H           0       4.522   2.306  -2.108                       H
HETATM  144  H           0       0.828  -1.839  -3.465                       H
HETATM  145  H           0       1.644  -1.039  -2.101                       H
HETATM  146  H           0      -6.308   7.308  -1.721                       H
HETATM  147  H           0      -6.733   5.582  -1.703                       H
HETATM  148  H           0      -7.035  -4.153  -0.559                       H
HETATM  149  H           0      -7.270  -5.726   0.229                       H
HETATM  150  H           0       5.827   0.714  -2.501                       H
HETATM  151  H           0       3.981  -1.368  -1.126                       H
HETATM  152  H           0       3.429   0.247  -1.698                       H
HETATM  153  H           0       6.587  -1.718  -0.776                       H
HETATM  154  H           0      -7.634   5.775  -4.084                       H
HETATM  155  H           0      -8.477   6.914  -2.992                       H
HETATM  156  H           0      -7.207   7.510  -4.102                       H
HETATM  157  H           0      -9.173  -4.145   0.826                       H
HETATM  158  H           0      -8.224  -4.538   2.291                       H
HETATM  159  H           0      -7.994  -2.966   1.475                       H
HETATM  160  H           0       6.486  -1.772  -2.575                       H
HETATM  161  C           0       0.587   1.597   2.136                       C
HETATM  162  H           0       1.018   0.636   1.823                       H
HETATM  163  H           0       1.278   2.404   1.836                       H
HETATM  164  H           0       0.515   1.602   3.233                       H
END
CONECT    1    2   12   13   14
CONECT    1   31   32   43    3
CONECT    2    1
CONECT    3    4   11    1
CONECT    4    3    5    6
CONECT    5    4
CONECT    6    4    7   45
CONECT    7    6    8    9
CONECT    8    7
CONECT    9    7   10   11
CONECT   10    9
CONECT   11    3    9   42
CONECT   12   13   19   31    1
CONECT   13   12   14   15    1
CONECT   14   13   32  161    1
CONECT   15   13   16   17   18
CONECT   16   15
CONECT   17   15
CONECT   18   15
CONECT   19   12   20   21   41
CONECT   20   19
CONECT   21   19
CONECT   22   23   30   44
CONECT   23   22   24   25
CONECT   24   23
CONECT   25   23   26   46
CONECT   26   25   27   28
CONECT   27   26
CONECT   28   26   29   30
CONECT   29   28
CONECT   30   22   28   43
CONECT   31   12   32   37    1
CONECT   32   14   31   33    1
CONECT   33   32   34   35   36
CONECT   34   33
CONECT   35   33
CONECT   36   33
CONECT   37   31   38   39   40
CONECT   38   37
CONECT   39   37
CONECT   40   37
CONECT   41   19
CONECT   42   11   43
CONECT   43   30   42    1
CONECT   44   22
CONECT   45    6
CONECT   46   25   47   51
CONECT   47   46   48   49   50
CONECT   48   47
CONECT   49   47
CONECT   50   47
CONECT   51   46   52   53   54
CONECT   52   51
CONECT   53   51
CONECT   54   51
CONECT   55   56   59   62   63
CONECT   56   55   81
CONECT   57   90   91
CONECT   58   92   94
CONECT   59   55   93
CONECT   60   91
CONECT   61   94
CONECT   62   55
CONECT   63   55
CONECT   64   65   77   78   79
CONECT   65   64   81   97   98
CONECT   66   67   70   99  100
CONECT   67   66   71  101  102
CONECT   68   69   72  103  104
CONECT   69   68   73  105  106
CONECT   70   66   74  107  108
CONECT   71   67   75  109  110
CONECT   72   68   76  111  112
CONECT   73   69   80  113  114
CONECT   74   70   82  115  116
CONECT   75   71   84  117  118
CONECT   76   72   83  119  120
CONECT   77   64  121  122  123
CONECT   78   64  124  125  126
CONECT   79   64  127  128  129
CONECT   80   73   85  130  131
CONECT   81   56   65  132  133
CONECT   82   74   86  134  135
CONECT   83   76   87  136  137
CONECT   84   75   88  138  139
CONECT   85   80   89  140  141
CONECT   86   82   91  142  143
CONECT   87   83   94  144  145
CONECT   88   84   95  146  147
CONECT   89   85   96  148  149
CONECT   90   57   92   93  150
CONECT   91   57   60   86
CONECT   92   58   90  151  152
CONECT   93   90   59  153  160
CONECT   94   58   61   87
CONECT   95   88  154  155  156
CONECT   96   89  157  158  159
CONECT   97   65
CONECT   98   65
CONECT   99   66
CONECT  100   66
CONECT  101   67
CONECT  102   67
CONECT  103   68
CONECT  104   68
CONECT  105   69
CONECT  106   69
CONECT  107   70
CONECT  108   70
CONECT  109   71
CONECT  110   71
CONECT  111   72
CONECT  112   72
CONECT  113   73
CONECT  114   73
CONECT  115   74
CONECT  116   74
CONECT  117   75
CONECT  118   75
CONECT  119   76
CONECT  120   76
CONECT  121   77
CONECT  122   77
CONECT  123   77
CONECT  124   78
CONECT  125   78
CONECT  126   78
CONECT  127   79
CONECT  128   79
CONECT  129   79
CONECT  130   80
CONECT  131   80
CONECT  132   81
CONECT  133   81
CONECT  134   82
CONECT  135   82
CONECT  136   83
CONECT  137   83
CONECT  138   84
CONECT  139   84
CONECT  140   85
CONECT  141   85
CONECT  142   86
CONECT  143   86
CONECT  144   87
CONECT  145   87
CONECT  146   88
CONECT  147   88
CONECT  148   89
CONECT  149   89
CONECT  150   90
CONECT  151   92
CONECT  152   92
CONECT  153   93
CONECT  154   95
CONECT  155   95
CONECT  156   95
CONECT  157   96
CONECT  158   96
CONECT  159   96
CONECT  160   93
CONECT  161   14  162  163  164
CONECT  162  161
CONECT  163  161
CONECT  164  161
