# Supplementary material for: In Situ Lipid Interactions of an Anticancer Metal Complex
Source: Inorg Chem. 2026 Mar 13;65(12):6367–72. doi: 10.1021/acs.inorgchem.6c00104 (PMC13040523; doi:10.1021/acs.inorgchem.6c00104)
Supplement: Supplementary file 4 [file ic6c00104_si_004.pdb]

TITLE      other wrap of fat
REMARK   1 File created by GaussView 6.0.16
HETATM    1 Rh           0      -3.051   0.716   0.358                      Rh
HETATM    2 Cl           0      -4.338  -0.587   1.949                      Cl
HETATM    3  N           0      -4.288   0.032  -1.153                       N
HETATM    4  C           0      -5.575   0.417  -1.398                       C
HETATM    5  H           0      -6.016   1.104  -0.677                       H
HETATM    6  C           0      -6.298  -0.071  -2.514                       C
HETATM    7  C           0      -5.660  -1.000  -3.392                       C
HETATM    8  H           0      -6.193  -1.389  -4.261                       H
HETATM    9  C           0      -4.343  -1.431  -3.119                       C
HETATM   10  H           0      -3.827  -2.166  -3.732                       H
HETATM   11  C           0      -3.678  -0.909  -1.969                       C
HETATM   12  C           0      -1.552   2.307  -0.155                       C
HETATM   13  C           0      -1.453   2.042   1.296                       C
HETATM   14  C           0      -2.722   2.392   1.901                       C
HETATM   15  C           0      -0.191   1.656   2.038                       C
HETATM   16  H           0       0.512   1.117   1.389                       H
HETATM   17  H           0      -0.412   1.018   2.904                       H
HETATM   18  H           0       0.305   2.575   2.402                       H
HETATM   19  C           0      -0.437   2.152  -1.171                       C
HETATM   20  H           0       0.401   1.555  -0.785                       H
HETATM   21  H           0      -0.050   3.146  -1.452                       H
HETATM   22  C           0      -0.645  -1.479   1.511                       C
HETATM   23  C           0       0.490  -2.076   2.063                       C
HETATM   24  H           0       0.571  -2.164   3.143                       H
HETATM   25  C           0       1.534  -2.605   1.202                       C
HETATM   26  C           0       1.355  -2.522  -0.237                       C
HETATM   27  H           0       2.141  -2.855  -0.906                       H
HETATM   28  C           0       0.197  -1.976  -0.777                       C
HETATM   29  H           0       0.064  -1.916  -1.856                       H
HETATM   30  C           0      -0.817  -1.430   0.085                       C
HETATM   31  C           0      -2.893   2.812  -0.419                       C
HETATM   32  C           0      -3.645   2.803   0.841                       C
HETATM   33  C           0      -5.063   3.295   1.060                       C
HETATM   34  H           0      -5.062   4.291   1.537                       H
HETATM   35  H           0      -5.605   3.385   0.106                       H
HETATM   36  H           0      -5.618   2.606   1.715                       H
HETATM   37  C           0      -3.436   3.294  -1.747                       C
HETATM   38  H           0      -3.693   4.362  -1.665                       H
HETATM   39  H           0      -2.693   3.195  -2.546                       H
HETATM   40  H           0      -4.349   2.754  -2.042                       H
HETATM   41  H           0      -0.806   1.671  -2.088                       H
HETATM   42  N           0      -2.417  -1.397  -1.607                       N
HETATM   43  N           0      -2.013  -0.924  -0.419                       N
HETATM   44  H           0      -1.452  -1.121   2.151                       H
HETATM   45  H           0      -7.323   0.257  -2.681                       H
HETATM   46  N           0       2.669  -3.183   1.736                       N
HETATM   47  C           0       3.663  -3.842   0.843                       C
HETATM   48  H           0       4.058  -3.118   0.114                       H
HETATM   49  H           0       4.488  -4.228   1.457                       H
HETATM   50  H           0       3.203  -4.690   0.303                       H
HETATM   51  C           0       2.812  -3.338   3.210                       C
HETATM   52  H           0       2.057  -4.036   3.614                       H
HETATM   53  H           0       3.813  -3.733   3.432                       H
HETATM   54  H           0       2.685  -2.378   3.729                       H
HETATM   55  P           0       3.708   0.169  -0.402                       P
HETATM   56  O           0       4.374   1.475  -1.409                       O
HETATM   57  O           0       4.312   2.699   2.978                       O
HETATM   58  O           0       2.122   0.116   4.300                       O
HETATM   59  O           0       4.664   0.558   1.064                       O
HETATM   60  O           0       6.088   3.541   1.812                       O
HETATM   61  O           0       1.043  -1.546   5.373                       O
HETATM   62  O           0       4.270  -1.232  -0.976                       O
HETATM   63  O           0       2.180   0.555  -0.095                       O
HETATM   64  N           0       7.835   0.158  -1.153                       N
HETATM   65  C           0       6.679   0.725  -2.031                       C
HETATM   66  C           0      -0.068   6.253  -1.242                       C
HETATM   67  C           0      -1.420   7.008  -1.123                       C
HETATM   68  C           0      -4.029  -2.030   5.560                       C
HETATM   69  C           0      -3.434  -3.047   4.543                       C
HETATM   70  C           0       0.509   5.730   0.106                       C
HETATM   71  C           0      -1.930   7.512  -2.520                       C
HETATM   72  C           0      -2.966  -1.408   6.512                       C
HETATM   73  C           0      -4.541  -3.746   3.689                       C
HETATM   74  C           0       1.908   5.089  -0.115                       C
HETATM   75  C           0      -2.437   6.368  -3.394                       C
HETATM   76  C           0      -1.926  -0.520   5.772                       C
HETATM   77  C           0       8.653  -0.796  -2.029                       C
HETATM   78  C           0       8.742   1.289  -0.653                       C
HETATM   79  C           0       7.283  -0.632   0.048                       C
HETATM   80  C           0      -3.951  -4.734   2.688                       C
HETATM   81  C           0       5.799   1.813  -1.335                       C
HETATM   82  C           0       2.642   4.614   1.173                       C
HETATM   83  C           0      -0.856   0.072   6.736                       C
HETATM   84  C           0      -1.725   5.744  -4.381                       C
HETATM   85  C           0      -3.774  -4.474   1.357                       C
HETATM   86  C           0       3.897   3.799   0.736                       C
HETATM   87  C           0       0.333   0.740   5.986                       C
HETATM   88  C           0      -2.226   4.526  -5.152                       C
HETATM   89  C           0      -3.132  -5.448   0.376                       C
HETATM   90  C           0       3.307   1.614   2.817                       C
HETATM   91  C           0       4.855   3.337   1.838                       C
HETATM   92  C           0       2.665   1.493   4.218                       C
HETATM   93  C           0       4.043   0.328   2.381                       C
HETATM   94  C           0       1.171  -0.312   5.240                       C
HETATM   95  H           0       7.167   1.124  -2.933                       H
HETATM   96  H           0       6.045  -0.132  -2.297                       H
HETATM   97  H           0      -0.186   5.407  -1.945                       H
HETATM   98  H           0       0.674   6.935  -1.702                       H
HETATM   99  H           0      -2.182   6.348  -0.663                       H
HETATM  100  H           0      -1.297   7.875  -0.447                       H
HETATM  101  H           0      -4.800  -2.541   6.169                       H
HETATM  102  H           0      -4.545  -1.228   4.998                       H
HETATM  103  H           0      -2.837  -3.810   5.080                       H
HETATM  104  H           0      -2.750  -2.532   3.845                       H
HETATM  105  H           0      -0.181   4.984   0.550                       H
HETATM  106  H           0       0.586   6.565   0.829                       H
HETATM  107  H           0      -1.104   8.043  -3.027                       H
HETATM  108  H           0      -2.741   8.247  -2.364                       H
HETATM  109  H           0      -3.472  -0.801   7.288                       H
HETATM  110  H           0      -2.430  -2.219   7.040                       H
HETATM  111  H           0      -5.240  -4.269   4.371                       H
HETATM  112  H           0      -5.117  -2.972   3.156                       H
HETATM  113  H           0       1.803   4.225  -0.798                       H
HETATM  114  H           0       2.556   5.819  -0.638                       H
HETATM  115  H           0      -2.456   0.298   5.249                       H
HETATM  116  H           0      -1.423  -1.125   5.000                       H
HETATM  117  H           0       9.080  -0.238  -2.874                       H
HETATM  118  H           0       7.989  -1.588  -2.399                       H
HETATM  119  H           0       9.459  -1.235  -1.426                       H
HETATM  120  H           0       9.092   1.873  -1.515                       H
HETATM  121  H           0       9.599   0.844  -0.128                       H
HETATM  122  H           0       8.184   1.931   0.039                       H
HETATM  123  H           0       8.139  -1.059   0.591                       H
HETATM  124  H           0       6.606  -1.410  -0.329                       H
HETATM  125  H           0       6.696   0.034   0.691                       H
HETATM  126  H           0       5.881   2.766  -1.878                       H
HETATM  127  H           0       6.089   1.987  -0.289                       H
HETATM  128  H           0       1.966   3.987   1.781                       H
HETATM  129  H           0       2.930   5.479   1.797                       H
HETATM  130  H           0      -1.321   0.822   7.401                       H
HETATM  131  H           0      -0.459  -0.735   7.375                       H
HETATM  132  H           0       4.509   4.407   0.051                       H
HETATM  133  H           0       3.558   2.925   0.162                       H
HETATM  134  H           0      -0.034   1.486   5.258                       H
HETATM  135  H           0       0.997   1.280   6.685                       H
HETATM  136  H           0      -2.271   4.743  -6.237                       H
HETATM  137  H           0      -3.259   4.292  -4.833                       H
HETATM  138  H           0      -2.960  -6.419   0.876                       H
HETATM  139  H           0      -3.819  -5.643  -0.473                       H
HETATM  140  H           0       2.570   1.869   2.047                       H
HETATM  141  H           0       3.439   1.614   4.992                       H
HETATM  142  H           0       1.876   2.247   4.358                       H
HETATM  143  H           0       4.869   0.107   3.075                       H
HETATM  144  H           0       3.342  -0.516   2.343                       H
HETATM  145  H           0      -0.715   6.102  -4.622                       H
HETATM  146  H           0      -3.451   6.008  -3.176                       H
HETATM  147  H           0      -4.087  -3.496   0.964                       H
HETATM  148  H           0      -3.619  -5.705   3.085                       H
HETATM  149  C           0      -1.780  -4.921  -0.201                       C
HETATM  150  C           0      -1.110  -5.941  -1.167                       C
HETATM  151  H           0      -1.094  -4.696   0.638                       H
HETATM  152  H           0      -1.953  -3.967  -0.733                       H
HETATM  153  C           0       0.275  -5.458  -1.675                       C
HETATM  154  H           0      -0.995  -6.915  -0.651                       H
HETATM  155  H           0      -1.778  -6.122  -2.032                       H
HETATM  156  H           0       0.159  -4.468  -2.153                       H
HETATM  157  H           0       0.943  -5.299  -0.805                       H
HETATM  158  C           0      -1.321   3.268  -4.934                       C
HETATM  159  C           0      -1.968   1.956  -5.466                       C
HETATM  160  H           0      -1.109   3.158  -3.855                       H
HETATM  161  H           0      -0.339   3.425  -5.420                       H
HETATM  162  C           0      -1.211   0.677  -5.006                       C
HETATM  163  H           0      -3.017   1.895  -5.111                       H
HETATM  164  H           0      -2.014   1.987  -6.571                       H
HETATM  165  H           0      -0.136   0.766  -5.254                       H
HETATM  166  H           0      -1.272   0.596  -3.902                       H
HETATM  167  C           0      -1.783  -0.625  -5.634                       C
HETATM  168  C           0      -1.163  -1.912  -5.018                       C
HETATM  169  H           0      -1.613  -0.615  -6.728                       H
HETATM  170  H           0      -2.881  -0.644  -5.490                       H
HETATM  171  H           0      -0.064  -1.893  -5.155                       H
HETATM  172  H           0      -1.343  -1.916  -3.926                       H
HETATM  173  C           0       0.956  -6.426  -2.678                       C
HETATM  174  C           0       2.306  -5.861  -3.205                       C
HETATM  175  H           0       0.278  -6.607  -3.533                       H
HETATM  176  H           0       1.126  -7.409  -2.197                       H
HETATM  177  H           0       2.127  -4.870  -3.671                       H
HETATM  178  H           0       2.989  -5.683  -2.349                       H
HETATM  179  C           0       3.006  -6.791  -4.235                       C
HETATM  180  C           0       4.350  -6.199  -4.747                       C
HETATM  181  H           0       2.325  -6.963  -5.091                       H
HETATM  182  H           0       3.185  -7.781  -3.773                       H
HETATM  183  H           0       4.186  -5.220  -5.234                       H
HETATM  184  H           0       5.054  -6.044  -3.907                       H
HETATM  185  H           0       4.837  -6.867  -5.479                       H
HETATM  186  C           0      -1.730  -3.221  -5.638                       C
HETATM  187  H           0      -1.480  -3.255  -6.716                       H
HETATM  188  H           0      -2.837  -3.210  -5.579                       H
HETATM  189  C           0      -1.184  -4.489  -4.925                       C
HETATM  190  H           0      -1.480  -4.495  -3.861                       H
HETATM  191  H           0      -1.564  -5.416  -5.391                       H
HETATM  192  H           0      -0.080  -4.516  -4.964                       H
HETATM  193  C           0      -3.074   2.354   3.371                       C
HETATM  194  H           0      -3.499   3.326   3.676                       H
HETATM  195  H           0      -3.823   1.573   3.574                       H
HETATM  196  H           0      -2.187   2.152   3.988                       H
END
CONECT    3    4   11
CONECT    4    3    5    6
CONECT    5    4
CONECT    6    4    7   45
CONECT    7    6    8    9
CONECT    8    7
CONECT    9    7   10   11
CONECT   10    9
CONECT   11    9    3   42
CONECT   12   13   19   31
CONECT   13   12   14   15
CONECT   14   13   32  193
CONECT   15   13   16   17   18
CONECT   16   15
CONECT   17   15
CONECT   18   15
CONECT   19   12   20   21   41
CONECT   20   19
CONECT   21   19
CONECT   22   23   30   44
CONECT   23   22   24   25
CONECT   24   23
CONECT   25   23   26   46
CONECT   26   25   27   28
CONECT   27   26
CONECT   28   26   29   30
CONECT   29   28
CONECT   30   22   28   43
CONECT   31   12   32   37
CONECT   32   14   31   33
CONECT   33   32   34   35   36
CONECT   34   33
CONECT   35   33
CONECT   36   33
CONECT   37   31   38   39   40
CONECT   38   37
CONECT   39   37
CONECT   40   37
CONECT   41   19
CONECT   42   11   43
CONECT   43   30   42
CONECT   44   22
CONECT   45    6
CONECT   46   25   47   51
CONECT   47   46   48   49   50
CONECT   48   47
CONECT   49   47
CONECT   50   47
CONECT   51   46   52   53   54
CONECT   52   51
CONECT   53   51
CONECT   54   51
CONECT   55   56   59   62   63
CONECT   56   55   81
CONECT   57   90   91
CONECT   58   92   94
CONECT   59   55   93
CONECT   60   91
CONECT   61   94
CONECT   62   55
CONECT   63   55
CONECT   64   65   77   78   79
CONECT   65   64   81   95   96
CONECT   66   67   70   97   98
CONECT   67   66   71   99  100
CONECT   68   69   72  101  102
CONECT   69   68   73  103  104
CONECT   70   66   74  105  106
CONECT   71   67   75  107  108
CONECT   72   68   76  109  110
CONECT   73   69   80  111  112
CONECT   74   70   82  113  114
CONECT   75   71   84  146
CONECT   76   72   83  115  116
CONECT   77   64  117  118  119
CONECT   78   64  120  121  122
CONECT   79   64  123  124  125
CONECT   80   73   85  148
CONECT   81   65   56  126  127
CONECT   82   74   86  128  129
CONECT   83   76   87  130  131
CONECT   84   75   88  145
CONECT   85   80   89  147
CONECT   86   82   91  132  133
CONECT   87   83   94  134  135
CONECT   88   84  136  137  158
CONECT   89   85  138  139  149
CONECT   90   57   92   93  140
CONECT   91   60   86   57
CONECT   92   58   90  141  142
CONECT   93   59   90  143  144
CONECT   94   61   87   58
CONECT   95   65
CONECT   96   65
CONECT   97   66
CONECT   98   66
CONECT   99   67
CONECT  100   67
CONECT  101   68
CONECT  102   68
CONECT  103   69
CONECT  104   69
CONECT  105   70
CONECT  106   70
CONECT  107   71
CONECT  108   71
CONECT  109   72
CONECT  110   72
CONECT  111   73
CONECT  112   73
CONECT  113   74
CONECT  114   74
CONECT  115   76
CONECT  116   76
CONECT  117   77
CONECT  118   77
CONECT  119   77
CONECT  120   78
CONECT  121   78
CONECT  122   78
CONECT  123   79
CONECT  124   79
CONECT  125   79
CONECT  126   81
CONECT  127   81
CONECT  128   82
CONECT  129   82
CONECT  130   83
CONECT  131   83
CONECT  132   86
CONECT  133   86
CONECT  134   87
CONECT  135   87
CONECT  136   88
CONECT  137   88
CONECT  138   89
CONECT  139   89
CONECT  140   90
CONECT  141   92
CONECT  142   92
CONECT  143   93
CONECT  144   93
CONECT  145   84
CONECT  146   75
CONECT  147   85
CONECT  148   80
CONECT  149   89  150  151  152
CONECT  150  149  153  154  155
CONECT  151  149
CONECT  152  149
CONECT  153  150  156  157  173
CONECT  154  150
CONECT  155  150
CONECT  156  153
CONECT  157  153
CONECT  158   88  159  160  161
CONECT  159  158  162  163  164
CONECT  160  158
CONECT  161  158
CONECT  162  159  165  166  167
CONECT  163  159
CONECT  164  159
CONECT  165  162
CONECT  166  162
CONECT  167  162  168  169  170
CONECT  168  167  171  172  186
CONECT  169  167
CONECT  170  167
CONECT  171  168
CONECT  172  168
CONECT  173  153  174  175  176
CONECT  174  173  177  178  179
CONECT  175  173
CONECT  176  173
CONECT  177  174
CONECT  178  174
CONECT  179  174  180  181  182
CONECT  180  179  183  184  185
CONECT  181  179
CONECT  182  179
CONECT  183  180
CONECT  184  180
CONECT  185  180
CONECT  186  168  187  188  189
CONECT  187  186
CONECT  188  186
CONECT  189  186  190  191  192
CONECT  190  189
CONECT  191  189
CONECT  192  189
CONECT  193   14  194  195  196
CONECT  194  193
CONECT  195  193
CONECT  196  193
